# Supplementary material for: Consistent Biomarkers and Related Pathogenesis Underlying Asthma Revealed by Systems Biology Approach
Source: Int J Mol Sci. 2019 Aug 19;20(16):4037. doi: 10.3390/ijms20164037 (PMC6720652; doi:10.3390/ijms20164037)
Supplement: Supplementary file 1 [file ijms-20-04037-s001.zip]

Archive with 7 entries (6 files):
- ijms-566768-supplementary-XML/
- ijms-566768-supplementary-XML/Supplementary Figure-S1-the shared genes among six platforms.pdf
- ijms-566768-supplementary-XML/Supplementary Material S1-All datasets and samples primarily selected in this study.xlsx
- ijms-566768-supplementary-XML/Supplementary Material S2-Reports of Quality control for ten datasets.zip
- ijms-566768-supplementary-XML/Supplementary Material S3-The list of differentially expressed genes in this study.xlsx
- ijms-566768-supplementary-XML/Supplementary Material S4-The potential target sites of transcription factors from GSEA, for 78 up-regulated DEGs.pdf
- ijms-566768-supplementary-XML/Supplementary Material S5-The potential target sites of regulatory microRNAs from GSEA, for 75 down-regulated DEGs.pdf
