# Supplementary material for: Consistent Biomarkers and Related Pathogenesis Underlying Asthma Revealed by Systems Biology Approach
Source: Int J Mol Sci. 2019 Aug 19;20(16):4037. doi: 10.3390/ijms20164037 (PMC6720652; doi:10.3390/ijms20164037)
Supplement: Supplementary file 1 [file ijms-20-04037-s001.zip › ijms-566768-supplementary-XML/Supplementary Material S1-All datasets and samples primarily selected in this study.xlsx]

## Sheet: All_samples
	Supplementary Material S1-All datasets and samples primarily selected in this study
Sample_ID	Description	Label	Dataset	Set	Count	Remove by arrayQualityMetrics	Raw Data
GSM3909	Asthma	Asthma	GSE470	1	12	.	Available
GSM3913	Asthma	Asthma	GSE470	1	.	×	Available
GSM3920	Healthy	Healthy	GSE470	1	.	.	Available
GSM3911	Asthma	Asthma	GSE470	1	.	.	Available
GSM3917	Healthy	Healthy	GSE470	1	.	.	Available
GSM3914	Asthma	Asthma	GSE470	1	.	.	Available
GSM3910	Asthma	Asthma	GSE470	1	.	.	Available
GSM3915	Healthy	Healthy	GSE470	1	.	.	Available
GSM3918	Healthy	Healthy	GSE470	1	.	.	Available
GSM3912	Asthma	Asthma	GSE470	1	.	.	Available
GSM3916	Healthy	Healthy	GSE470	1	.	.	Available
GSM3919	Healthy	Healthy	GSE470	1	.	.	Available
GSM98141	airway epithelial brushing: Total RNA from freshly isolated epithelial cells. Asthmatic at baseline	Asthma	GSE4302	2	70	.	Available
GSM98144	airway epithelial brushing: Total RNA from freshly isolated epithelial cells. Asthmatic at baseline	Asthma	GSE4302	2	.	.	Available
GSM98145	a+D2:D60irway epithelial brushing: Total RNA from freshly isolated epithelial cells. Asthmatic at baseline	Asthma	GSE4302	2	.	.	Available
GSM98148	airway epithelial brushing: Total RNA from freshly isolated epithelial cells. Asthmatic at baseline	Asthma	GSE4302	2	.	.	Available
GSM98149	airway epithelial brushing: Total RNA from freshly isolated epithelial cells. Asthmatic at baseline	Asthma	GSE4302	2	.	.	Available
GSM98152	airway epithelial brushing: Total RNA from freshly isolated epithelial cells. Asthmatic at baseline	Asthma	GSE4302	2	.	.	Available
GSM98153	airway epithelial brushing: Total RNA from freshly isolated epithelial cells. Asthmatic at baseline	Asthma	GSE4302	2	.	.	Available
GSM98155	airway epithelial brushing: Total RNA from freshly isolated epithelial cells. Asthmatic at baseline	Asthma	GSE4302	2	.	.	Available
GSM98158	airway epithelial brushing: Total RNA from freshly isolated epithelial cells. Asthmatic at baseline	Asthma	GSE4302	2	.	.	Available
GSM98159	airway epithelial brushing: Total RNA from freshly isolated epithelial cells. Asthmatic at baseline	Asthma	GSE4302	2	.	.	Available
GSM98161	airway epithelial brushing: Total RNA from freshly isolated epithelial cells. Asthmatic at baseline	Asthma	GSE4302	2	.	.	Available
GSM98163	airway epithelial brushing: Total RNA from freshly isolated epithelial cells. Asthmatic at baseline	Asthma	GSE4302	2	.	.	Available
GSM98166	airway epithelial brushing: Total RNA from freshly isolated epithelial cells. Asthmatic at baseline	Asthma	GSE4302	2	.	.	Available
GSM98167	airway epithelial brushing: Total RNA from freshly isolated epithelial cells. Asthmatic at baseline	Asthma	GSE4302	2	.	.	Available
GSM98169	airway epithelial brushing: Total RNA from freshly isolated epithelial cells. Asthmatic at baseline	Asthma	GSE4302	2	.	.	Available
GSM98171	airway epithelial brushing: Total RNA from freshly isolated epithelial cells. Asthmatic at baseline	Asthma	GSE4302	2	.	.	Available
GSM98174	airway epithelial brushing: Total RNA from freshly isolated epithelial cells. Asthmatic at baseline	Asthma	GSE4302	2	.	.	Available
GSM98175	airway epithelial brushing: Total RNA from freshly isolated epithelial cells. Asthmatic at baseline	Asthma	GSE4302	2	.	.	Available
GSM98177	airway epithelial brushing: Total RNA from freshly isolated epithelial cells. Asthmatic at baseline	Asthma	GSE4302	2	.	.	Available
GSM98180	airway epithelial brushing: Total RNA from freshly isolated epithelial cells. Asthmatic at baseline	Asthma	GSE4302	2	.	.	Available
GSM98182	airway epithelial brushing: Total RNA from freshly isolated epithelial cells. Asthmatic at baseline	Asthma	GSE4302	2	.	.	Available
GSM98184	airway epithelial brushing: Total RNA from freshly isolated epithelial cells. Asthmatic at baseline	Asthma	GSE4302	2	.	.	Available
GSM98186	airway epithelial brushing: Total RNA from freshly isolated epithelial cells. Asthmatic at baseline	Asthma	GSE4302	2	.	.	Available
GSM98187	airway epithelial brushing: Total RNA from freshly isolated epithelial cells. Asthmatic at baseline	Asthma	GSE4302	2	.	.	Available
GSM98190	airway epithelial brushing: Total RNA from freshly isolated epithelial cells. Asthmatic at baseline	Asthma	GSE4302	2	.	.	Available
GSM98192	airway epithelial brushing: Total RNA from freshly isolated epithelial cells. Asthmatic at baseline	Asthma	GSE4302	2	.	.	Available
GSM98193	airway epithelial brushing: Total RNA from freshly isolated epithelial cells. Asthmatic at baseline	Asthma	GSE4302	2	.	.	Available
GSM98195	airway epithelial brushing: Total RNA from freshly isolated epithelial cells. Asthmatic at baseline	Asthma	GSE4302	2	.	.	Available
GSM98197	airway epithelial brushing: Total RNA from freshly isolated epithelial cells. Asthmatic at baseline	Asthma	GSE4302	2	.	.	Available
GSM98200	airway epithelial brushing: Total RNA from freshly isolated epithelial cells. Asthmatic at baseline	Asthma	GSE4302	2	.	.	Available
GSM98201	airway epithelial brushing: Total RNA from freshly isolated epithelial cells. Asthmatic at baseline	Asthma	GSE4302	2	.	×	Available
GSM98204	airway epithelial brushing: Total RNA from freshly isolated epithelial cells. Asthmatic at baseline	Asthma	GSE4302	2	.	.	Available
GSM98206	airway epithelial brushing: Total RNA from freshly isolated epithelial cells. Healthy control	Healthy	GSE4302	2	.	.	Available
GSM98207	airway epithelial brushing: Total RNA from freshly isolated epithelial cells. Healthy control	Healthy	GSE4302	2	.	.	Available
GSM98208	airway epithelial brushing: Total RNA from freshly isolated epithelial cells. Asthmatic at baseline	Asthma	GSE4302	2	.	.	Available
GSM98209	airway epithelial brushing: Total RNA from freshly isolated epithelial cells. Healthy control	Healthy	GSE4302	2	.	.	Available
GSM98210	airway epithelial brushing: Total RNA from freshly isolated epithelial cells. Asthmatic at baseline	Asthma	GSE4302	2	.	.	Available
GSM98211	airway epithelial brushing: Total RNA from freshly isolated epithelial cells. Healthy control	Healthy	GSE4302	2	.	.	Available
GSM98212	airway epithelial brushing: Total RNA from freshly isolated epithelial cells. Healthy control	Healthy	GSE4302	2	.	.	Available
GSM98213	airway epithelial brushing: Total RNA from freshly isolated epithelial cells. Healthy control	Healthy	GSE4302	2	.	.	Available
GSM98214	airway epithelial brushing: Total RNA from freshly isolated epithelial cells. Asthmatic at baseline	Asthma	GSE4302	2	.	.	Available
GSM98215	airway epithelial brushing: Total RNA from freshly isolated epithelial cells. Asthmatic at baseline	Asthma	GSE4302	2	.	.	Available
GSM98216	airway epithelial brushing: Total RNA from freshly isolated epithelial cells. Asthmatic at baseline	Asthma	GSE4302	2	.	.	Available
GSM98217	airway epithelial brushing: Total RNA from freshly isolated epithelial cells. Healthy control	Healthy	GSE4302	2	.	.	Available
GSM98218	airway epithelial brushing: Total RNA from freshly isolated epithelial cells. Healthy control	Healthy	GSE4302	2	.	.	Available
GSM98219	airway epithelial brushing: Total RNA from freshly isolated epithelial cells. Healthy control	Healthy	GSE4302	2	.	.	Available
GSM98220	airway epithelial brushing: Total RNA from freshly isolated epithelial cells. Asthmatic at baseline	Asthma	GSE4302	2	.	.	Available
GSM98221	airway epithelial brushing: Total RNA from freshly isolated epithelial cells. Healthy control	Healthy	GSE4302	2	.	.	Available
GSM98222	airway epithelial brushing: Total RNA from freshly isolated epithelial cells. Healthy control	Healthy	GSE4302	2	.	.	Available
GSM98223	airway epithelial brushing: Total RNA from freshly isolated epithelial cells. Healthy control	Healthy	GSE4302	2	.	.	Available
GSM98224	airway epithelial brushing: Total RNA from freshly isolated epithelial cells. Asthmatic at baseline	Asthma	GSE4302	2	.	.	Available
GSM98225	airway epithelial brushing: Total RNA from freshly isolated epithelial cells. Healthy control	Healthy	GSE4302	2	.	.	Available
GSM98226	airway epithelial brushing: Total RNA from freshly isolated epithelial cells. Asthmatic at baseline	Asthma	GSE4302	2	.	.	Available
GSM98227	airway epithelial brushing: Total RNA from freshly isolated epithelial cells. Asthmatic at baseline	Asthma	GSE4302	2	.	.	Available
GSM98228	airway epithelial brushing: Total RNA from freshly isolated epithelial cells. Asthmatic at baseline	Asthma	GSE4302	2	.	.	Available
GSM98229	airway epithelial brushing: Total RNA from freshly isolated epithelial cells. Healthy control	Healthy	GSE4302	2	.	.	Available
GSM98230	airway epithelial brushing: Total RNA from freshly isolated epithelial cells. Healthy control	Healthy	GSE4302	2	.	.	Available
GSM98234	airway epithelial brushing: Total RNA from freshly isolated epithelial cells. Healthy control	Healthy	GSE4302	2	.	×	Available
GSM98235	airway epithelial brushing: Total RNA from freshly isolated epithelial cells. Healthy control	Healthy	GSE4302	2	.	.	Available
GSM98236	airway epithelial brushing: Total RNA from freshly isolated epithelial cells. Healthy control	Healthy	GSE4302	2	.	.	Available
GSM98239	airway epithelial brushing: Total RNA from freshly isolated epithelial cells. Healthy control	Healthy	GSE4302	2	.	.	Available
GSM98240	airway epithelial brushing: Total RNA from freshly isolated epithelial cells. Healthy control	Healthy	GSE4302	2	.	.	Available
GSM98241	airway epithelial brushing: Total RNA from freshly isolated epithelial cells. Healthy control	Healthy	GSE4302	2	.	.	Available
GSM98242	airway epithelial brushing: Total RNA from freshly isolated epithelial cells. Healthy control	Healthy	GSE4302	2	.	.	Available
GSM98243	airway epithelial brushing: Total RNA from freshly isolated epithelial cells. Healthy control	Healthy	GSE4302	2	.	.	Available
GSM98244	airway epithelial brushing: Total RNA from freshly isolated epithelial cells. Healthy control	Healthy	GSE4302	2	.	.	Available
GSM98245	airway epithelial brushing: Total RNA from freshly isolated epithelial cells. Healthy control	Healthy	GSE4302	2	.	.	Available
GSM98251	airway epithelial brushing: Total RNA from freshly isolated epithelial cells. Healthy control	Healthy	GSE4302	2	.	.	Available
GSM98254	airway epithelial brushing: Total RNA from freshly isolated epithelial cells. Healthy control	Healthy	GSE4302	2	.	.	Available
GSM98258	airway epithelial brushing: Total RNA from freshly isolated epithelial cells. Healthy control	Healthy	GSE4302	2	.	.	Available
GSM469508	HN_64	Healthy	GSE18965	3	16	.	Available
GSM469509	AA_71	Asthma	GSE18965	3	.	×	Available
GSM469510	AA_78	Asthma	GSE18965	3	.	×	Available
GSM469511	AA_87	Asthma	GSE18965	3	.	.	Available
GSM469512	AA_88	Asthma	GSE18965	3	.	.	Available
GSM469513	HN_97	Healthy	GSE18965	3	.	.	Available
GSM469514	AA_98	Asthma	GSE18965	3	.	.	Available
GSM469515	HN_109	Healthy	GSE18965	3	.	.	Available
GSM469516	HN_119	Healthy	GSE18965	3	.	.	Available
GSM469517	HN_122	Healthy	GSE18965	3	.	.	Available
GSM469518	AA_124	Asthma	GSE18965	3	.	.	Available
GSM469519	HN_125	Healthy	GSE18965	3	.	.	Available
GSM469520	AA_126	Asthma	GSE18965	3	.	.	Available
GSM469521	HN_127	Healthy	GSE18965	3	.	.	Available
GSM469522	AA_128	Asthma	GSE18965	3	.	.	Available
GSM469523	AA_135	Asthma	GSE18965	3	.	.	Available
GSM1026490	Bronchial epithelial brushing sample	Asthma	GSE41861	4	81	.	Available
GSM1026491	Bronchial epithelial brushing sample	Asthma	GSE41861	4	.	.	Available
GSM1026492	Bronchial epithelial brushing sample	Asthma	GSE41861	4	.	.	Available
GSM1026493	Bronchial epithelial brushing sample	Healthy	GSE41861	4	.	.	Available
GSM1026494	Bronchial epithelial brushing sample	Healthy	GSE41861	4	.	.	Available
GSM1026495	Bronchial epithelial brushing sample	Healthy	GSE41861	4	.	.	Available
GSM1026496	Bronchial epithelial brushing sample	Asthma	GSE41861	4	.	.	Available
GSM1026497	Bronchial epithelial brushing sample	Healthy	GSE41861	4	.	.	Available
GSM1026498	Bronchial epithelial brushing sample	Healthy	GSE41861	4	.	.	Available
GSM1026499	Bronchial epithelial brushing sample	Asthma	GSE41861	4	.	.	Available
GSM1026500	Bronchial epithelial brushing sample	Asthma	GSE41861	4	.	.	Available
GSM1026501	Bronchial epithelial brushing sample	Asthma	GSE41861	4	.	.	Available
GSM1026502	Bronchial epithelial brushing sample	Healthy	GSE41861	4	.	.	Available
GSM1026503	Bronchial epithelial brushing sample	Healthy	GSE41861	4	.	.	Available
GSM1026504	Bronchial epithelial brushing sample	Asthma	GSE41861	4	.	.	Available
GSM1026505	Bronchial epithelial brushing sample	Asthma	GSE41861	4	.	.	Available
GSM1026506	Bronchial epithelial brushing sample	Asthma	GSE41861	4	.	.	Available
GSM1026507	Bronchial epithelial brushing sample	Asthma	GSE41861	4	.	×	Available
GSM1026508	Bronchial epithelial brushing sample	Asthma	GSE41861	4	.	.	Available
GSM1026509	Bronchial epithelial brushing sample	Asthma	GSE41861	4	.	.	Available
GSM1026510	Bronchial epithelial brushing sample	Asthma	GSE41861	4	.	.	Available
GSM1026511	Bronchial epithelial brushing sample	Asthma	GSE41861	4	.	.	Available
GSM1026512	Bronchial epithelial brushing sample	Asthma	GSE41861	4	.	.	Available
GSM1026513	Bronchial epithelial brushing sample	Asthma	GSE41861	4	.	.	Available
GSM1026514	Bronchial epithelial brushing sample	Asthma	GSE41861	4	.	.	Available
GSM1026515	Bronchial epithelial brushing sample	Asthma	GSE41861	4	.	.	Available
GSM1026516	Bronchial epithelial brushing sample	Healthy	GSE41861	4	.	.	Available
GSM1026517	Bronchial epithelial brushing sample	Healthy	GSE41861	4	.	.	Available
GSM1026518	Bronchial epithelial brushing sample	Healthy	GSE41861	4	.	.	Available
GSM1026519	Bronchial epithelial brushing sample	Asthma	GSE41861	4	.	.	Available
GSM1026520	Bronchial epithelial brushing sample	Healthy	GSE41861	4	.	.	Available
GSM1026521	Bronchial epithelial brushing sample	Healthy	GSE41861	4	.	.	Available
GSM1026522	Bronchial epithelial brushing sample	Asthma	GSE41861	4	.	×	Available
GSM1026523	Bronchial epithelial brushing sample	Healthy	GSE41861	4	.	.	Available
GSM1026524	Bronchial epithelial brushing sample	Healthy	GSE41861	4	.	.	Available
GSM1026525	Bronchial epithelial brushing sample	Asthma	GSE41861	4	.	.	Available
GSM1026526	Bronchial epithelial brushing sample	Asthma	GSE41861	4	.	.	Available
GSM1026527	Bronchial epithelial brushing sample	Healthy	GSE41861	4	.	.	Available
GSM1026528	Bronchial epithelial brushing sample	Asthma	GSE41861	4	.	.	Available
GSM1026529	Bronchial epithelial brushing sample	Healthy	GSE41861	4	.	.	Available
GSM1026530	Bronchial epithelial brushing sample	Healthy	GSE41861	4	.	.	Available
GSM1026531	Bronchial epithelial brushing sample	Healthy	GSE41861	4	.	.	Available
GSM1026532	Bronchial epithelial brushing sample	Healthy	GSE41861	4	.	.	Available
GSM1026533	Bronchial epithelial brushing sample	Asthma	GSE41861	4	.	×	Available
GSM1026534	Bronchial epithelial brushing sample	Healthy	GSE41861	4	.	×	Available
GSM1026535	Bronchial epithelial brushing sample	Asthma	GSE41861	4	.	.	Available
GSM1026536	Bronchial epithelial brushing sample	Healthy	GSE41861	4	.	.	Available
GSM1026537	Bronchial epithelial brushing sample	Healthy	GSE41861	4	.	.	Available
GSM1026538	Bronchial epithelial brushing sample	Asthma	GSE41861	4	.	.	Available
GSM1026539	Bronchial epithelial brushing sample	Asthma	GSE41861	4	.	.	Available
GSM1026540	Bronchial epithelial brushing sample	Healthy	GSE41861	4	.	.	Available
GSM1026541	Bronchial epithelial brushing sample	Asthma	GSE41861	4	.	.	Available
GSM1026542	Bronchial epithelial brushing sample	Healthy	GSE41861	4	.	.	Available
GSM1026543	Bronchial epithelial brushing sample	Healthy	GSE41861	4	.	.	Available
GSM1026544	Bronchial epithelial brushing sample	Healthy	GSE41861	4	.	.	Available
GSM1026545	Bronchial epithelial brushing sample	Healthy	GSE41861	4	.	.	Available
GSM1026546	Bronchial epithelial brushing sample	Asthma	GSE41861	4	.	.	Available
GSM1026547	Bronchial epithelial brushing sample	Asthma	GSE41861	4	.	.	Available
GSM1026548	Bronchial epithelial brushing sample	Asthma	GSE41861	4	.	.	Available
GSM1026549	Bronchial epithelial brushing sample	Healthy	GSE41861	4	.	.	Available
GSM1026550	Bronchial epithelial brushing sample	Healthy	GSE41861	4	.	.	Available
GSM1026551	Bronchial epithelial brushing sample	Asthma	GSE41861	4	.	.	Available
GSM1026552	Bronchial epithelial brushing sample	Healthy	GSE41861	4	.	×	Available
GSM1026553	Bronchial epithelial brushing sample	Asthma	GSE41861	4	.	.	Available
GSM1026554	Bronchial epithelial brushing sample	Asthma	GSE41861	4	.	.	Available
GSM1026555	Bronchial epithelial brushing sample	Asthma	GSE41861	4	.	.	Available
GSM1026556	Bronchial epithelial brushing sample	Asthma	GSE41861	4	.	×	Available
GSM1026557	Bronchial epithelial brushing sample	Asthma	GSE41861	4	.	×	Available
GSM1026558	Bronchial epithelial brushing sample	Asthma	GSE41861	4	.	×	Available
GSM1026559	Bronchial epithelial brushing sample	Asthma	GSE41861	4	.	×	Available
GSM1026560	Bronchial epithelial brushing sample	Asthma	GSE41861	4	.	×	Available
GSM1026561	Bronchial epithelial brushing sample	Asthma	GSE41861	4	.	.	Available
GSM1026562	Bronchial epithelial brushing sample	Asthma	GSE41861	4	.	×	Available
GSM1026563	Bronchial epithelial brushing sample	Asthma	GSE41861	4	.	.	Available
GSM1026564	Bronchial epithelial brushing sample	Asthma	GSE41861	4	.	.	Available
GSM1026565	Bronchial epithelial brushing sample	Asthma	GSE41861	4	.	.	Available
GSM1026566	Bronchial epithelial brushing sample	Asthma	GSE41861	4	.	.	Available
GSM1026567	Bronchial epithelial brushing sample	Asthma	GSE41861	4	.	.	Available
GSM1026568	Bronchial epithelial brushing sample	Asthma	GSE41861	4	.	.	Available
GSM1026569	Bronchial epithelial brushing sample	Asthma	GSE41861	4	.	.	Available
GSM1026570	Bronchial epithelial brushing sample	Asthma	GSE41861	4	.	.	Available
GSM1077131	bronchial_epithelium_healthy_subject	Healthy	GSE44037	5	12	.	Available
GSM1077134	bronchial_epithelium_healthy_subject	Healthy	GSE44037	5	.	.	Available
GSM1077135	bronchial_epithelium_asthma_subject	Asthma	GSE44037	5	.	.	Available
GSM1077140	bronchial_epithelium_asthma_subject	Asthma	GSE44037	5	.	.	Available
GSM1077141	bronchial_epithelium_healthy_subject	Healthy	GSE44037	5	.	.	Available
GSM1077142	bronchial_epithelium_asthma_subject	Asthma	GSE44037	5	.	.	Available
GSM1077145	bronchial_epithelium_asthma_subject	Asthma	GSE44037	5	.	.	Available
GSM1077146	bronchial_epithelium_asthma_subject	Asthma	GSE44037	5	.	.	Available
GSM1077150	bronchial_epithelium_healthy_subject	Healthy	GSE44037	5	.	.	Available
GSM1077153	bronchial_epithelium_healthy_subject	Healthy	GSE44037	5	.	.	Available
GSM1077154	bronchial_epithelium_asthma_subject	Asthma	GSE44037	5	.	.	Available
GSM1077155	bronchial_epithelium_healthy_subject	Healthy	GSE44037	5	.	.	Available
GSM1541999	Bronchial Epithelial Cells control biological rep1	Healthy	GSE63142	6	155	.	Available
GSM1542000	Bronchial Epithelial Cells control biological rep2	Healthy	GSE63142	6	.	.	Available
GSM1542001	Bronchial Epithelial Cells control biological rep3	Healthy	GSE63142	6	.	.	Available
GSM1542002	Bronchial Epithelial Cells control biological rep4	Healthy	GSE63142	6	.	.	Available
GSM1542003	Bronchial Epithelial Cells control biological rep5	Healthy	GSE63142	6	.	.	Available
GSM1542004	Bronchial Epithelial Cells control biological rep6	Healthy	GSE63142	6	.	.	Available
GSM1542005	Bronchial Epithelial Cells control biological rep7	Healthy	GSE63142	6	.	.	Available
GSM1542006	Bronchial Epithelial Cells control biological rep8	Healthy	GSE63142	6	.	.	Available
GSM1542007	Bronchial Epithelial Cells control biological rep9	Healthy	GSE63142	6	.	.	Available
GSM1542008	Bronchial Epithelial Cells control biological rep10	Healthy	GSE63142	6	.	.	Available
GSM1542009	Bronchial Epithelial Cells control biological rep11	Healthy	GSE63142	6	.	.	Available
GSM1542010	Bronchial Epithelial Cells control biological rep12	Healthy	GSE63142	6	.	.	Available
GSM1542011	Bronchial Epithelial Cells control biological rep13	Healthy	GSE63142	6	.	.	Available
GSM1542012	Bronchial Epithelial Cells control biological rep14	Healthy	GSE63142	6	.	.	Available
GSM1542013	Bronchial Epithelial Cells control biological rep15	Healthy	GSE63142	6	.	.	Available
GSM1542014	Bronchial Epithelial Cells control biological rep16	Healthy	GSE63142	6	.	.	Available
GSM1542015	Bronchial Epithelial Cells control biological rep17	Healthy	GSE63142	6	.	.	Available
GSM1542016	Bronchial Epithelial Cells control biological rep18	Healthy	GSE63142	6	.	.	Available
GSM1542017	Bronchial Epithelial Cells control biological rep19	Healthy	GSE63142	6	.	.	Available
GSM1542018	Bronchial Epithelial Cells control biological rep20	Healthy	GSE63142	6	.	.	Available
GSM1542019	Bronchial Epithelial Cells control biological rep21	Healthy	GSE63142	6	.	.	Available
GSM1542020	Bronchial Epithelial Cells control biological rep22	Healthy	GSE63142	6	.	.	Available
GSM1542021	Bronchial Epithelial Cells control biological rep23	Healthy	GSE63142	6	.	.	Available
GSM1542022	Bronchial Epithelial Cells control biological rep24	Healthy	GSE63142	6	.	.	Available
GSM1542023	Bronchial Epithelial Cells control biological rep25	Healthy	GSE63142	6	.	.	Available
GSM1542024	Bronchial Epithelial Cells control biological rep26	Healthy	GSE63142	6	.	.	Available
GSM1542025	Bronchial Epithelial Cells control biological rep27	Healthy	GSE63142	6	.	.	Available
GSM1542026	Bronchial Epithelial Cells not severe biological rep1	Asthma	GSE63142	6	.	.	Available
GSM1542027	Bronchial Epithelial Cells not severe biological rep2	Asthma	GSE63142	6	.	.	Available
GSM1542028	Bronchial Epithelial Cells not severe biological rep3	Asthma	GSE63142	6	.	.	Available
GSM1542029	Bronchial Epithelial Cells not severe biological rep4	Asthma	GSE63142	6	.	×	Available
GSM1542030	Bronchial Epithelial Cells not severe biological rep5	Asthma	GSE63142	6	.	.	Available
GSM1542031	Bronchial Epithelial Cells not severe biological rep6	Asthma	GSE63142	6	.	.	Available
GSM1542032	Bronchial Epithelial Cells not severe biological rep7	Asthma	GSE63142	6	.	.	Available
GSM1542033	Bronchial Epithelial Cells not severe biological rep8	Asthma	GSE63142	6	.	.	Available
GSM1542034	Bronchial Epithelial Cells not severe biological rep9	Asthma	GSE63142	6	.	.	Available
GSM1542035	Bronchial Epithelial Cells not severe biological rep10	Asthma	GSE63142	6	.	.	Available
GSM1542036	Bronchial Epithelial Cells not severe biological rep11	Asthma	GSE63142	6	.	.	Available
GSM1542037	Bronchial Epithelial Cells not severe biological rep12	Asthma	GSE63142	6	.	.	Available
GSM1542038	Bronchial Epithelial Cells not severe biological rep13	Asthma	GSE63142	6	.	.	Available
GSM1542039	Bronchial Epithelial Cells not severe biological rep14	Asthma	GSE63142	6	.	.	Available
GSM1542040	Bronchial Epithelial Cells not severe biological rep15	Asthma	GSE63142	6	.	.	Available
GSM1542041	Bronchial Epithelial Cells not severe biological rep16	Asthma	GSE63142	6	.	.	Available
GSM1542042	Bronchial Epithelial Cells not severe biological rep17	Asthma	GSE63142	6	.	.	Available
GSM1542043	Bronchial Epithelial Cells not severe biological rep18	Asthma	GSE63142	6	.	.	Available
GSM1542044	Bronchial Epithelial Cells not severe biological rep19	Asthma	GSE63142	6	.	.	Available
GSM1542045	Bronchial Epithelial Cells not severe biological rep20	Asthma	GSE63142	6	.	.	Available
GSM1542046	Bronchial Epithelial Cells not severe biological rep21	Asthma	GSE63142	6	.	.	Available
GSM1542047	Bronchial Epithelial Cells not severe biological rep22	Asthma	GSE63142	6	.	.	Available
GSM1542048	Bronchial Epithelial Cells not severe biological rep23	Asthma	GSE63142	6	.	.	Available
GSM1542049	Bronchial Epithelial Cells not severe biological rep24	Asthma	GSE63142	6	.	.	Available
GSM1542050	Bronchial Epithelial Cells not severe biological rep25	Asthma	GSE63142	6	.	.	Available
GSM1542051	Bronchial Epithelial Cells not severe biological rep26	Asthma	GSE63142	6	.	.	Available
GSM1542052	Bronchial Epithelial Cells not severe biological rep27	Asthma	GSE63142	6	.	.	Available
GSM1542053	Bronchial Epithelial Cells not severe biological rep28	Asthma	GSE63142	6	.	.	Available
GSM1542054	Bronchial Epithelial Cells not severe biological rep29	Asthma	GSE63142	6	.	×	Available
GSM1542055	Bronchial Epithelial Cells not severe biological rep30	Asthma	GSE63142	6	.	.	Available
GSM1542056	Bronchial Epithelial Cells not severe biological rep31	Asthma	GSE63142	6	.	.	Available
GSM1542057	Bronchial Epithelial Cells not severe biological rep32	Asthma	GSE63142	6	.	.	Available
GSM1542058	Bronchial Epithelial Cells not severe biological rep33	Asthma	GSE63142	6	.	.	Available
GSM1542059	Bronchial Epithelial Cells not severe biological rep34	Asthma	GSE63142	6	.	.	Available
GSM1542060	Bronchial Epithelial Cells not severe biological rep35	Asthma	GSE63142	6	.	.	Available
GSM1542061	Bronchial Epithelial Cells not severe biological rep36	Asthma	GSE63142	6	.	.	Available
GSM1542062	Bronchial Epithelial Cells not severe biological rep37	Asthma	GSE63142	6	.	.	Available
GSM1542063	Bronchial Epithelial Cells not severe biological rep38	Asthma	GSE63142	6	.	.	Available
GSM1542064	Bronchial Epithelial Cells not severe biological rep39	Asthma	GSE63142	6	.	.	Available
GSM1542065	Bronchial Epithelial Cells not severe biological rep40	Asthma	GSE63142	6	.	.	Available
GSM1542066	Bronchial Epithelial Cells not severe biological rep41	Asthma	GSE63142	6	.	.	Available
GSM1542067	Bronchial Epithelial Cells not severe biological rep42	Asthma	GSE63142	6	.	.	Available
GSM1542068	Bronchial Epithelial Cells not severe biological rep43	Asthma	GSE63142	6	.	.	Available
GSM1542069	Bronchial Epithelial Cells not severe biological rep44	Asthma	GSE63142	6	.	.	Available
GSM1542070	Bronchial Epithelial Cells not severe biological rep45	Asthma	GSE63142	6	.	.	Available
GSM1542071	Bronchial Epithelial Cells not severe biological rep46	Asthma	GSE63142	6	.	.	Available
GSM1542072	Bronchial Epithelial Cells not severe biological rep47	Asthma	GSE63142	6	.	.	Available
GSM1542073	Bronchial Epithelial Cells not severe biological rep48	Asthma	GSE63142	6	.	.	Available
GSM1542074	Bronchial Epithelial Cells not severe biological rep49	Asthma	GSE63142	6	.	.	Available
GSM1542075	Bronchial Epithelial Cells not severe biological rep50	Asthma	GSE63142	6	.	.	Available
GSM1542076	Bronchial Epithelial Cells not severe biological rep51	Asthma	GSE63142	6	.	.	Available
GSM1542077	Bronchial Epithelial Cells not severe biological rep52	Asthma	GSE63142	6	.	.	Available
GSM1542078	Bronchial Epithelial Cells not severe biological rep53	Asthma	GSE63142	6	.	.	Available
GSM1542079	Bronchial Epithelial Cells not severe biological rep54	Asthma	GSE63142	6	.	.	Available
GSM1542080	Bronchial Epithelial Cells not severe biological rep55	Asthma	GSE63142	6	.	.	Available
GSM1542081	Bronchial Epithelial Cells not severe biological rep56	Asthma	GSE63142	6	.	.	Available
GSM1542082	Bronchial Epithelial Cells not severe biological rep57	Asthma	GSE63142	6	.	.	Available
GSM1542083	Bronchial Epithelial Cells not severe biological rep58	Asthma	GSE63142	6	.	.	Available
GSM1542084	Bronchial Epithelial Cells not severe biological rep59	Asthma	GSE63142	6	.	.	Available
GSM1542085	Bronchial Epithelial Cells not severe biological rep60	Asthma	GSE63142	6	.	.	Available
GSM1542086	Bronchial Epithelial Cells not severe biological rep61	Asthma	GSE63142	6	.	.	Available
GSM1542087	Bronchial Epithelial Cells not severe biological rep62	Asthma	GSE63142	6	.	.	Available
GSM1542088	Bronchial Epithelial Cells not severe biological rep63	Asthma	GSE63142	6	.	.	Available
GSM1542089	Bronchial Epithelial Cells not severe biological rep64	Asthma	GSE63142	6	.	.	Available
GSM1542090	Bronchial Epithelial Cells not severe biological rep65	Asthma	GSE63142	6	.	.	Available
GSM1542091	Bronchial Epithelial Cells not severe biological rep66	Asthma	GSE63142	6	.	.	Available
GSM1542092	Bronchial Epithelial Cells not severe biological rep67	Asthma	GSE63142	6	.	.	Available
GSM1542093	Bronchial Epithelial Cells not severe biological rep68	Asthma	GSE63142	6	.	.	Available
GSM1542094	Bronchial Epithelial Cells not severe biological rep69	Asthma	GSE63142	6	.	.	Available
GSM1542095	Bronchial Epithelial Cells not severe biological rep70	Asthma	GSE63142	6	.	.	Available
GSM1542096	Bronchial Epithelial Cells not severe biological rep71	Asthma	GSE63142	6	.	.	Available
GSM1542097	Bronchial Epithelial Cells not severe biological rep72	Asthma	GSE63142	6	.	.	Available
GSM1542098	Bronchial Epithelial Cells severe biological rep1	Asthma	GSE63142	6	.	.	Available
GSM1542099	Bronchial Epithelial Cells severe biological rep2	Asthma	GSE63142	6	.	.	Available
GSM1542100	Bronchial Epithelial Cells severe biological rep3	Asthma	GSE63142	6	.	.	Available
GSM1542101	Bronchial Epithelial Cells severe biological rep4	Asthma	GSE63142	6	.	.	Available
GSM1542102	Bronchial Epithelial Cells severe biological rep5	Asthma	GSE63142	6	.	.	Available
GSM1542103	Bronchial Epithelial Cells severe biological rep6	Asthma	GSE63142	6	.	.	Available
GSM1542104	Bronchial Epithelial Cells severe biological rep7	Asthma	GSE63142	6	.	.	Available
GSM1542105	Bronchial Epithelial Cells severe biological rep8	Asthma	GSE63142	6	.	.	Available
GSM1542106	Bronchial Epithelial Cells severe biological rep9	Asthma	GSE63142	6	.	.	Available
GSM1542107	Bronchial Epithelial Cells severe biological rep10	Asthma	GSE63142	6	.	.	Available
GSM1542108	Bronchial Epithelial Cells severe biological rep11	Asthma	GSE63142	6	.	.	Available
GSM1542109	Bronchial Epithelial Cells severe biological rep12	Asthma	GSE63142	6	.	.	Available
GSM1542110	Bronchial Epithelial Cells severe biological rep13	Asthma	GSE63142	6	.	.	Available
GSM1542111	Bronchial Epithelial Cells severe biological rep14	Asthma	GSE63142	6	.	.	Available
GSM1542112	Bronchial Epithelial Cells severe biological rep15	Asthma	GSE63142	6	.	.	Available
GSM1542113	Bronchial Epithelial Cells severe biological rep16	Asthma	GSE63142	6	.	.	Available
GSM1542114	Bronchial Epithelial Cells severe biological rep17	Asthma	GSE63142	6	.	.	Available
GSM1542115	Bronchial Epithelial Cells severe biological rep18	Asthma	GSE63142	6	.	.	Available
GSM1542116	Bronchial Epithelial Cells severe biological rep19	Asthma	GSE63142	6	.	.	Available
GSM1542117	Bronchial Epithelial Cells severe biological rep20	Asthma	GSE63142	6	.	.	Available
GSM1542118	Bronchial Epithelial Cells severe biological rep21	Asthma	GSE63142	6	.	.	Available
GSM1542119	Bronchial Epithelial Cells severe biological rep22	Asthma	GSE63142	6	.	.	Available
GSM1542120	Bronchial Epithelial Cells severe biological rep23	Asthma	GSE63142	6	.	.	Available
GSM1542121	Bronchial Epithelial Cells severe biological rep24	Asthma	GSE63142	6	.	.	Available
GSM1542122	Bronchial Epithelial Cells severe biological rep25	Asthma	GSE63142	6	.	.	Available
GSM1542123	Bronchial Epithelial Cells severe biological rep26	Asthma	GSE63142	6	.	.	Available
GSM1542124	Bronchial Epithelial Cells severe biological rep27	Asthma	GSE63142	6	.	.	Available
GSM1542125	Bronchial Epithelial Cells severe biological rep28	Asthma	GSE63142	6	.	×	Available
GSM1542126	Bronchial Epithelial Cells severe biological rep29	Asthma	GSE63142	6	.	.	Available
GSM1542127	Bronchial Epithelial Cells severe biological rep30	Asthma	GSE63142	6	.	.	Available
GSM1542128	Bronchial Epithelial Cells severe biological rep31	Asthma	GSE63142	6	.	.	Available
GSM1542129	Bronchial Epithelial Cells severe biological rep32	Asthma	GSE63142	6	.	.	Available
GSM1542130	Bronchial Epithelial Cells severe biological rep33	Asthma	GSE63142	6	.	.	Available
GSM1542131	Bronchial Epithelial Cells severe biological rep34	Asthma	GSE63142	6	.	.	Available
GSM1542132	Bronchial Epithelial Cells severe biological rep35	Asthma	GSE63142	6	.	.	Available
GSM1542133	Bronchial Epithelial Cells severe biological rep36	Asthma	GSE63142	6	.	.	Available
GSM1542134	Bronchial Epithelial Cells severe biological rep37	Asthma	GSE63142	6	.	.	Available
GSM1542135	Bronchial Epithelial Cells severe biological rep38	Asthma	GSE63142	6	.	.	Available
GSM1542136	Bronchial Epithelial Cells severe biological rep39	Asthma	GSE63142	6	.	.	Available
GSM1542137	Bronchial Epithelial Cells severe biological rep40	Asthma	GSE63142	6	.	.	Available
GSM1542138	Bronchial Epithelial Cells severe biological rep41	Asthma	GSE63142	6	.	.	Available
GSM1542139	Bronchial Epithelial Cells severe biological rep42	Asthma	GSE63142	6	.	.	Available
GSM1542140	Bronchial Epithelial Cells severe biological rep43	Asthma	GSE63142	6	.	.	Available
GSM1542141	Bronchial Epithelial Cells severe biological rep44	Asthma	GSE63142	6	.	.	Available
GSM1542142	Bronchial Epithelial Cells severe biological rep45	Asthma	GSE63142	6	.	.	Available
GSM1542143	Bronchial Epithelial Cells severe biological rep46	Asthma	GSE63142	6	.	.	Available
GSM1542144	Bronchial Epithelial Cells severe biological rep47	Asthma	GSE63142	6	.	.	Available
GSM1542145	Bronchial Epithelial Cells severe biological rep48	Asthma	GSE63142	6	.	.	Available
GSM1542146	Bronchial Epithelial Cells severe biological rep49	Asthma	GSE63142	6	.	.	Available
GSM1542147	Bronchial Epithelial Cells severe biological rep50	Asthma	GSE63142	6	.	.	Available
GSM1542148	Bronchial Epithelial Cells severe biological rep51	Asthma	GSE63142	6	.	.	Available
GSM1542149	Bronchial Epithelial Cells severe biological rep52	Asthma	GSE63142	6	.	.	Available
GSM1542150	Bronchial Epithelial Cells severe biological rep53	Asthma	GSE63142	6	.	.	Available
GSM1542151	Bronchial Epithelial Cells severe biological rep54	Asthma	GSE63142	6	.	.	Available
GSM1542152	Bronchial Epithelial Cells severe biological rep55	Asthma	GSE63142	6	.	.	Available
GSM1542153	Bronchial Epithelial Cells severe biological rep56	Asthma	GSE63142	6	.	×	Available
GSM1583182	Healthy_Central_Patient_1	Healthy	GSE64913	7	70	.	Not Available
GSM1583183	Healthy_Central_Patient_2	Healthy	GSE64913	7	.	.	Available
GSM1583184	Healthy_Central_Patient_3	Healthy	GSE64913	7	.	.	Available
GSM1583185	Healthy_Central_Patient_4	Healthy	GSE64913	7	.	.	Available
GSM1583186	Healthy_Central_Patient_5	Healthy	GSE64913	7	.	.	Available
GSM1583187	Healthy_Central_Patient_6	Healthy	GSE64913	7	.	.	Available
GSM1583188	Healthy_Central_Patient_7	Healthy	GSE64913	7	.	.	Available
GSM1583189	Healthy_Central_Patient_8	Healthy	GSE64913	7	.	.	Available
GSM1583190	Healthy_Central_Patient_9	Healthy	GSE64913	7	.	.	Not Available
GSM1583191	Healthy_Central_Patient_10	Healthy	GSE64913	7	.	.	Available
GSM1583192	Healthy_Central_Patient_11	Healthy	GSE64913	7	.	.	Available
GSM1583193	Healthy_Central_Patient_12	Healthy	GSE64913	7	.	.	Available
GSM1583194	Healthy_Central_Patient_13	Healthy	GSE64913	7	.	.	Available
GSM1583195	Healthy_Central_Patient_14	Healthy	GSE64913	7	.	.	Available
GSM1583196	Healthy_Central_Patient_15	Healthy	GSE64913	7	.	.	Available
GSM1583197	Healthy_Central_Patient_16	Healthy	GSE64913	7	.	.	Available
GSM1583198	Healthy_Central_Patient_17	Healthy	GSE64913	7	.	.	Available
GSM1583199	Healthy_Central_Patient_18	Healthy	GSE64913	7	.	.	Not Available
GSM1583200	Healthy_Central_Patient_19	Healthy	GSE64913	7	.	.	Available
GSM1583201	Healthy_Central_Patient_20	Healthy	GSE64913	7	.	.	Available
GSM1583202	Healthy_Central_Patient_21	Healthy	GSE64913	7	.	.	Available
GSM1583203	Healthy_Central_Patient_22	Healthy	GSE64913	7	.	.	Available
GSM1583204	Healthy_Central_Patient_23	Healthy	GSE64913	7	.	.	Available
GSM1583205	Healthy_Peripheral_Patient_1	Healthy	GSE64913	7	.	.	Available
GSM1583206	Healthy_Peripheral_Patient_2	Healthy	GSE64913	7	.	.	Available
GSM1583207	Healthy_Peripheral_Patient_3	Healthy	GSE64913	7	.	.	Available
GSM1583208	Healthy_Peripheral_Patient_6	Healthy	GSE64913	7	.	.	Available
GSM1583209	Healthy_Peripheral_Patient_9	Healthy	GSE64913	7	.	.	Available
GSM1583210	Healthy_Peripheral_Patient_10	Healthy	GSE64913	7	.	.	Available
GSM1583211	Healthy_Peripheral_Patient_11	Healthy	GSE64913	7	.	.	Available
GSM1583212	Healthy_Peripheral_Patient_12	Healthy	GSE64913	7	.	.	Available
GSM1583213	Healthy_Peripheral_Patient_13	Healthy	GSE64913	7	.	.	Not Available
GSM1583214	Healthy_Peripheral_Patient_14	Healthy	GSE64913	7	.	.	Available
GSM1583215	Healthy_Peripheral_Patient_15	Healthy	GSE64913	7	.	.	Available
GSM1583216	Healthy_Peripheral_Patient_16	Healthy	GSE64913	7	.	.	Available
GSM1583217	Healthy_Peripheral_Patient_17	Healthy	GSE64913	7	.	.	Not Available
GSM1583218	Healthy_Peripheral_Patient_18	Healthy	GSE64913	7	.	.	Available
GSM1583219	Healthy_Peripheral_Patient_19	Healthy	GSE64913	7	.	.	Available
GSM1583220	Healthy_Peripheral_Patient_20	Healthy	GSE64913	7	.	.	Available
GSM1583221	Healthy_Peripheral_Patient_21	Healthy	GSE64913	7	.	.	Available
GSM1583222	Healthy_Peripheral_Patient_22	Healthy	GSE64913	7	.	.	Available
GSM1583223	Healthy_Peripheral_Patient_23	Healthy	GSE64913	7	.	.	Available
GSM1583224	Severe_Central_Patient_24	Asthma	GSE64913	7	.	.	Available
GSM1583225	Severe_Central_Patient_25	Asthma	GSE64913	7	.	.	Available
GSM1583226	Severe_Central_Patient_26	Asthma	GSE64913	7	.	.	Available
GSM1583227	Severe_Central_Patient_28	Asthma	GSE64913	7	.	.	Available
GSM1583228	Severe_Central_Patient_29	Asthma	GSE64913	7	.	.	Not Available
GSM1583229	Severe_Central_Patient_33	Asthma	GSE64913	7	.	.	Available
GSM1583230	Severe_Central_Patient_34	Asthma	GSE64913	7	.	.	Not Available
GSM1583231	Severe_Central_Patient_35	Asthma	GSE64913	7	.	.	Available
GSM1583232	Severe_Central_Patient_36	Asthma	GSE64913	7	.	.	Available
GSM1583233	Severe_Central_Patient_37	Asthma	GSE64913	7	.	.	Available
GSM1583234	Severe_Central_Patient_38	Asthma	GSE64913	7	.	.	Available
GSM1583235	Severe_Central_Patient_39	Asthma	GSE64913	7	.	.	Available
GSM1583236	Severe_Central_Patient_40	Asthma	GSE64913	7	.	.	Available
GSM1583237	Severe_Peripheral_Patient_25	Asthma	GSE64913	7	.	.	Available
GSM1583238	Severe_Peripheral_Patient_26	Asthma	GSE64913	7	.	×	Available
GSM1583239	Severe_Peripheral_Patient_27	Asthma	GSE64913	7	.	.	Available
GSM1583240	Severe_Peripheral_Patient_28	Asthma	GSE64913	7	.	.	Available
GSM1583241	Severe_Peripheral_Patient_29	Asthma	GSE64913	7	.	.	Not Available
GSM1583242	Severe_Peripheral_Patient_30	Asthma	GSE64913	7	.	.	Available
GSM1583243	Severe_Peripheral_Patient_31	Asthma	GSE64913	7	.	.	Not Available
GSM1583244	Severe_Peripheral_Patient_32	Asthma	GSE64913	7	.	.	Available
GSM1583245	Severe_Peripheral_Patient_34	Asthma	GSE64913	7	.	.	Available
GSM1583246	Severe_Peripheral_Patient_35	Asthma	GSE64913	7	.	.	Not Available
GSM1583247	Severe_Peripheral_Patient_36	Asthma	GSE64913	7	.	×	Available
GSM1583248	Severe_Peripheral_Patient_37	Asthma	GSE64913	7	.	.	Not Available
GSM1583249	Severe_Peripheral_Patient_38	Asthma	GSE64913	7	.	×	Available
GSM1583250	Severe_Peripheral_Patient_39	Asthma	GSE64913	7	.	.	Available
GSM1583251	Severe_Peripheral_Patient_40	Asthma	GSE64913	7	.	.	Available
GSM1647628	airway epithelium, asthma, Th2 low	Asthma	GSE67472	8	105	.	Available
GSM1647629	airway epithelium, asthma, Th2 high	Asthma	GSE67472	8	.	.	Available
GSM1647630	airway epithelium, asthma, Th2 low	Asthma	GSE67472	8	.	.	Available
GSM1647631	airway epithelium, healthy	Healthy	GSE67472	8	.	.	Available
GSM1647632	airway epithelium, asthma, Th2 high	Asthma	GSE67472	8	.	.	Available
GSM1647633	airway epithelium, healthy	Healthy	GSE67472	8	.	.	Available
GSM1647634	airway epithelium, healthy	Healthy	GSE67472	8	.	.	Available
GSM1647635	airway epithelium, healthy	Healthy	GSE67472	8	.	.	Available
GSM1647636	airway epithelium, healthy	Healthy	GSE67472	8	.	.	Available
GSM1647637	airway epithelium, healthy	Healthy	GSE67472	8	.	.	Available
GSM1647638	airway epithelium, healthy	Healthy	GSE67472	8	.	.	Available
GSM1647639	airway epithelium, healthy	Healthy	GSE67472	8	.	.	Available
GSM1647640	airway epithelium, asthma, Th2 low	Asthma	GSE67472	8	.	.	Available
GSM1647641	airway epithelium, asthma, Th2 high	Asthma	GSE67472	8	.	.	Available
GSM1647642	airway epithelium, healthy	Healthy	GSE67472	8	.	.	Available
GSM1647643	airway epithelium, healthy	Healthy	GSE67472	8	.	.	Available
GSM1647644	airway epithelium, healthy	Healthy	GSE67472	8	.	.	Available
GSM1647645	airway epithelium, asthma, Th2 low	Asthma	GSE67472	8	.	.	Available
GSM1647646	airway epithelium, asthma, Th2 low	Asthma	GSE67472	8	.	.	Available
GSM1647647	airway epithelium, asthma, Th2 low	Asthma	GSE67472	8	.	.	Available
GSM1647648	airway epithelium, asthma, Th2 high	Asthma	GSE67472	8	.	.	Available
GSM1647649	airway epithelium, asthma, Th2 high	Asthma	GSE67472	8	.	.	Available
GSM1647650	airway epithelium, asthma, Th2 high	Asthma	GSE67472	8	.	.	Available
GSM1647651	airway epithelium, asthma, Th2 high	Asthma	GSE67472	8	.	.	Available
GSM1647652	airway epithelium, asthma, Th2 high	Asthma	GSE67472	8	.	.	Available
GSM1647653	airway epithelium, asthma, Th2 high	Asthma	GSE67472	8	.	.	Available
GSM1647654	airway epithelium, asthma, Th2 low	Asthma	GSE67472	8	.	.	Available
GSM1647655	airway epithelium, asthma, Th2 high	Asthma	GSE67472	8	.	.	Available
GSM1647656	airway epithelium, asthma, Th2 high	Asthma	GSE67472	8	.	.	Available
GSM1647657	airway epithelium, asthma, Th2 low	Asthma	GSE67472	8	.	.	Available
GSM1647658	airway epithelium, asthma, Th2 high	Asthma	GSE67472	8	.	.	Available
GSM1647659	airway epithelium, asthma, Th2 low	Asthma	GSE67472	8	.	.	Available
GSM1647660	airway epithelium, asthma, Th2 high	Asthma	GSE67472	8	.	.	Available
GSM1647661	airway epithelium, asthma, Th2 high	Asthma	GSE67472	8	.	.	Available
GSM1647662	airway epithelium, asthma, Th2 low	Asthma	GSE67472	8	.	.	Available
GSM1647663	airway epithelium, asthma, Th2 high	Asthma	GSE67472	8	.	.	Available
GSM1647664	airway epithelium, asthma, Th2 high	Asthma	GSE67472	8	.	.	Available
GSM1647665	airway epithelium, asthma, Th2 low	Asthma	GSE67472	8	.	.	Available
GSM1647666	airway epithelium, asthma, Th2 high	Asthma	GSE67472	8	.	.	Available
GSM1647667	airway epithelium, asthma, Th2 high	Asthma	GSE67472	8	.	.	Available
GSM1647668	airway epithelium, asthma, Th2 high	Asthma	GSE67472	8	.	.	Available
GSM1647669	airway epithelium, asthma, Th2 high	Asthma	GSE67472	8	.	.	Available
GSM1647670	airway epithelium, asthma, Th2 high	Asthma	GSE67472	8	.	.	Available
GSM1647671	airway epithelium, asthma, Th2 low	Asthma	GSE67472	8	.	.	Available
GSM1647672	airway epithelium, asthma, Th2 high	Asthma	GSE67472	8	.	.	Available
GSM1647673	airway epithelium, asthma, Th2 high	Asthma	GSE67472	8	.	.	Available
GSM1647674	airway epithelium, asthma, Th2 low	Asthma	GSE67472	8	.	.	Available
GSM1647675	airway epithelium, asthma, Th2 high	Asthma	GSE67472	8	.	.	Available
GSM1647676	airway epithelium, asthma, Th2 high	Asthma	GSE67472	8	.	.	Available
GSM1647677	airway epithelium, healthy	Healthy	GSE67472	8	.	.	Available
GSM1647678	airway epithelium, healthy	Healthy	GSE67472	8	.	.	Available
GSM1647679	airway epithelium, healthy	Healthy	GSE67472	8	.	.	Available
GSM1647680	airway epithelium, healthy	Healthy	GSE67472	8	.	.	Available
GSM1647681	airway epithelium, healthy	Healthy	GSE67472	8	.	.	Available
GSM1647682	airway epithelium, healthy	Healthy	GSE67472	8	.	.	Available
GSM1647683	airway epithelium, healthy	Healthy	GSE67472	8	.	.	Available
GSM1647684	airway epithelium, healthy	Healthy	GSE67472	8	.	.	Available
GSM1647685	airway epithelium, healthy	Healthy	GSE67472	8	.	.	Available
GSM1647686	airway epithelium, healthy	Healthy	GSE67472	8	.	.	Available
GSM1647687	airway epithelium, healthy	Healthy	GSE67472	8	.	.	Available
GSM1647688	airway epithelium, healthy	Healthy	GSE67472	8	.	.	Available
GSM1647689	airway epithelium, healthy	Healthy	GSE67472	8	.	.	Available
GSM1647690	airway epithelium, healthy	Healthy	GSE67472	8	.	.	Available
GSM1647691	airway epithelium, healthy	Healthy	GSE67472	8	.	.	Available
GSM1647692	airway epithelium, healthy	Healthy	GSE67472	8	.	.	Available
GSM1647693	airway epithelium, healthy	Healthy	GSE67472	8	.	.	Available
GSM1647694	airway epithelium, healthy	Healthy	GSE67472	8	.	.	Available
GSM1647695	airway epithelium, asthma, Th2 high	Asthma	GSE67472	8	.	.	Available
GSM1647696	airway epithelium, asthma, Th2 high	Asthma	GSE67472	8	.	.	Available
GSM1647697	airway epithelium, asthma, Th2 high	Asthma	GSE67472	8	.	.	Available
GSM1647698	airway epithelium, asthma, Th2 high	Asthma	GSE67472	8	.	.	Available
GSM1647699	airway epithelium, asthma, Th2 high	Asthma	GSE67472	8	.	.	Available
GSM1647700	airway epithelium, asthma, Th2 low	Asthma	GSE67472	8	.	.	Available
GSM1647701	airway epithelium, healthy	Healthy	GSE67472	8	.	.	Available
GSM1647702	airway epithelium, healthy	Healthy	GSE67472	8	.	.	Available
GSM1647703	airway epithelium, asthma, Th2 high	Asthma	GSE67472	8	.	.	Available
GSM1647704	airway epithelium, asthma, Th2 low	Asthma	GSE67472	8	.	.	Available
GSM1647705	airway epithelium, asthma, Th2 high	Asthma	GSE67472	8	.	.	Available
GSM1647706	airway epithelium, asthma, Th2 high	Asthma	GSE67472	8	.	.	Available
GSM1647707	airway epithelium, asthma, Th2 low	Asthma	GSE67472	8	.	.	Available
GSM1647708	airway epithelium, asthma, Th2 low	Asthma	GSE67472	8	.	.	Available
GSM1647709	airway epithelium, healthy	Healthy	GSE67472	8	.	.	Available
GSM1647710	airway epithelium, healthy	Healthy	GSE67472	8	.	.	Available
GSM1647711	airway epithelium, healthy	Healthy	GSE67472	8	.	.	Available
GSM1647712	airway epithelium, healthy	Healthy	GSE67472	8	.	.	Available
GSM1647713	airway epithelium, healthy	Healthy	GSE67472	8	.	.	Available
GSM1647714	airway epithelium, healthy	Healthy	GSE67472	8	.	.	Available
GSM1647715	airway epithelium, healthy	Healthy	GSE67472	8	.	.	Available
GSM1647716	airway epithelium, asthma, Th2 high	Asthma	GSE67472	8	.	.	Available
GSM1647717	airway epithelium, asthma, Th2 high	Asthma	GSE67472	8	.	.	Available
GSM1647718	airway epithelium, healthy	Healthy	GSE67472	8	.	.	Available
GSM1647719	airway epithelium, healthy	Healthy	GSE67472	8	.	.	Available
GSM1647720	airway epithelium, healthy	Healthy	GSE67472	8	.	.	Available
GSM1647721	airway epithelium, asthma, Th2 low	Asthma	GSE67472	8	.	.	Available
GSM1647722	airway epithelium, asthma, Th2 high	Asthma	GSE67472	8	.	.	Available
GSM1647723	airway epithelium, asthma, Th2 low	Asthma	GSE67472	8	.	.	Available
GSM1647724	airway epithelium, asthma, Th2 high	Asthma	GSE67472	8	.	.	Available
GSM1647725	airway epithelium, asthma, Th2 high	Asthma	GSE67472	8	.	.	Available
GSM1647726	airway epithelium, asthma, Th2 low	Asthma	GSE67472	8	.	.	Available
GSM1647727	airway epithelium, healthy	Healthy	GSE67472	8	.	.	Available
GSM1647728	airway epithelium, healthy	Healthy	GSE67472	8	.	.	Available
GSM1647729	airway epithelium, asthma, Th2 low	Asthma	GSE67472	8	.	.	Available
GSM1647730	airway epithelium, asthma, Th2 low	Asthma	GSE67472	8	.	.	Available
GSM1647731	airway epithelium, asthma, Th2 high	Asthma	GSE67472	8	.	.	Available
GSM1647732	airway epithelium, asthma, Th2 high	Asthma	GSE67472	8	.	.	Available
GSM2389839	Sample_16_Healthy_Epithelial	Healthy	GSE89809	9	56	.	Available
GSM2389840	Sample_17_Healthy_Epithelial	Healthy	GSE89809	9	.	×	Available
GSM2389841	Sample_18_Healthy_Epithelial	Healthy	GSE89809	9	.	.	Available
GSM2389842	Sample_19_Healthy_Epithelial	Healthy	GSE89809	9	.	.	Available
GSM2389843	Sample_20_Healthy_Epithelial	Healthy	GSE89809	9	.	.	Available
GSM2389844	Sample_21_Healthy_Epithelial	Healthy	GSE89809	9	.	.	Available
GSM2389845	Sample_22_Healthy_Epithelial	Healthy	GSE89809	9	.	.	Available
GSM2389846	Sample_23_Healthy_Epithelial	Healthy	GSE89809	9	.	.	Available
GSM2389847	Sample_24_Healthy_Epithelial	Healthy	GSE89809	9	.	.	Available
GSM2389848	Sample_25_Healthy_Epithelial	Healthy	GSE89809	9	.	.	Available
GSM2389849	Sample_26_Healthy_Epithelial	Healthy	GSE89809	9	.	×	Available
GSM2389850	Sample_27_Healthy_Epithelial	Healthy	GSE89809	9	.	.	Available
GSM2389851	Sample_28_Healthy_Epithelial	Healthy	GSE89809	9	.	.	Available
GSM2389852	Sample_29_Healthy_Epithelial	Healthy	GSE89809	9	.	.	Available
GSM2389853	Sample_30_Healthy_Epithelial	Healthy	GSE89809	9	.	.	Available
GSM2389854	Sample_31_Healthy_Epithelial	Healthy	GSE89809	9	.	.	Available
GSM2389855	Sample_32_Healthy_Epithelial	Healthy	GSE89809	9	.	.	Available
GSM2389856	Sample_33_Healthy_Epithelial	Healthy	GSE89809	9	.	.	Available
GSM2389881	Sample_58_Mild_Epithelial	Asthma	GSE89809	9	.	.	Available
GSM2389882	Sample_59_Mild_Epithelial	Asthma	GSE89809	9	.	.	Available
GSM2389883	Sample_60_Mild_Epithelial	Asthma	GSE89809	9	.	.	Available
GSM2389884	Sample_61_Mild_Epithelial	Asthma	GSE89809	9	.	.	Available
GSM2389885	Sample_62_Mild_Epithelial	Asthma	GSE89809	9	.	.	Available
GSM2389886	Sample_63_Mild_Epithelial	Asthma	GSE89809	9	.	.	Available
GSM2389887	Sample_64_Mild_Epithelial	Asthma	GSE89809	9	.	.	Available
GSM2389888	Sample_65_Mild_Epithelial	Asthma	GSE89809	9	.	.	Available
GSM2389889	Sample_66_Mild_Epithelial	Asthma	GSE89809	9	.	.	Available
GSM2389890	Sample_67_Mild_Epithelial	Asthma	GSE89809	9	.	×	Available
GSM2389891	Sample_68_Mild_Epithelial	Asthma	GSE89809	9	.	.	Available
GSM2389892	Sample_69_Mild_Epithelial	Asthma	GSE89809	9	.	.	Available
GSM2389893	Sample_70_Mild_Epithelial	Asthma	GSE89809	9	.	.	Available
GSM2389894	Sample_71_Mild_Epithelial	Asthma	GSE89809	9	.	.	Available
GSM2389919	Sample_96_Moderate_Epithelial	Asthma	GSE89809	9	.	.	Available
GSM2389920	Sample_97_Moderate_Epithelial	Asthma	GSE89809	9	.	.	Available
GSM2389921	Sample_98_Moderate_Epithelial	Asthma	GSE89809	9	.	.	Available
GSM2389922	Sample_99_Moderate_Epithelial	Asthma	GSE89809	9	.	.	Available
GSM2389923	Sample_100_Moderate_Epithelial	Asthma	GSE89809	9	.	.	Available
GSM2389924	Sample_101_Moderate_Epithelial	Asthma	GSE89809	9	.	.	Available
GSM2389925	Sample_102_Moderate_Epithelial	Asthma	GSE89809	9	.	×	Available
GSM2389926	Sample_103_Moderate_Epithelial	Asthma	GSE89809	9	.	.	Available
GSM2389927	Sample_104_Moderate_Epithelial	Asthma	GSE89809	9	.	.	Available
GSM2389928	Sample_105_Moderate_Epithelial	Asthma	GSE89809	9	.	.	Available
GSM2389929	Sample_106_Moderate_Epithelial	Asthma	GSE89809	9	.	.	Available
GSM2389930	Sample_107_Moderate_Epithelial	Asthma	GSE89809	9	.	×	Available
GSM2389931	Sample_108_Moderate_Epithelial	Asthma	GSE89809	9	.	×	Available
GSM2389949	Sample_126_Severe_Epithelial	Asthma	GSE89809	9	.	.	Available
GSM2389950	Sample_127_Severe_Epithelial	Asthma	GSE89809	9	.	.	Available
GSM2389951	Sample_128_Severe_Epithelial	Asthma	GSE89809	9	.	.	Available
GSM2389952	Sample_129_Severe_Epithelial	Asthma	GSE89809	9	.	.	Available
GSM2389953	Sample_130_Severe_Epithelial	Asthma	GSE89809	9	.	×	Available
GSM2389954	Sample_131_Severe_Epithelial	Asthma	GSE89809	9	.	.	Available
GSM2389955	Sample_132_Severe_Epithelial	Asthma	GSE89809	9	.	.	Available
GSM2389956	Sample_133_Severe_Epithelial	Asthma	GSE89809	9	.	.	Available
GSM2389957	Sample_134_Severe_Epithelial	Asthma	GSE89809	9	.	.	Available
GSM2389958	Sample_135_Severe_Epithelial	Asthma	GSE89809	9	.	.	Available
GSM2389959	Sample_136_Severe_Epithelial	Asthma	GSE89809	9	.	.	Available
GSM2800849	218_bronch (expr)	Healthy	GSE104468	10	24	.	Available
GSM2800850	212_bronch (expr)	Asthma	GSE104468	10	.	×	Available
GSM2800851	219_bronch (expr)	Asthma	GSE104468	10	.	.	Available
GSM2800852	216_bronch (expr)	Healthy	GSE104468	10	.	.	Available
GSM2800853	220_bronch (expr)	Asthma	GSE104468	10	.	.	Available
GSM2800854	214_bronch (expr)	Asthma	GSE104468	10	.	×	Available
GSM2800855	221_bronch (expr)	Healthy	GSE104468	10	.	.	Available
GSM2800856	217_bronch (expr)	Healthy	GSE104468	10	.	.	Available
GSM2800873	207_bronch (expr)	Asthma	GSE104468	10	.	.	Available
GSM2800874	209_bronch (expr)	Healthy	GSE104468	10	.	.	Available
GSM2800875	202_bronch (expr)	Asthma	GSE104468	10	.	.	Available
GSM2800876	215_bronch (expr)	Healthy	GSE104468	10	.	.	Available
GSM2800877	213_bronch (expr)	Healthy	GSE104468	10	.	.	Available
GSM2800878	206_bronch (expr)	Asthma	GSE104468	10	.	.	Available
GSM2800879	204_bronch (expr)	Healthy	GSE104468	10	.	×	Available
GSM2800880	201_bronch (expr)	Asthma	GSE104468	10	.	×	Available
GSM2800913	226_bronch (expr)	Asthma	GSE104468	10	.	.	Available
GSM2800914	224_bronch (expr)	Healthy	GSE104468	10	.	.	Available
GSM2800915	230_bronch (expr)	Asthma	GSE104468	10	.	.	Available
GSM2800916	228_bronch (expr)	Asthma	GSE104468	10	.	.	Available
GSM2800917	233_bronch (expr)	Healthy	GSE104468	10	.	.	Available
GSM2800918	231_bronch (expr)	Asthma	GSE104468	10	.	.	Available
GSM2800919	223_bronch (expr)	Healthy	GSE104468	10	.	.	Available
GSM2800920	232_bronch (expr)	Healthy	GSE104468	10	.	.	Available
