# Supplementary material for: Consistent Biomarkers and Related Pathogenesis Underlying Asthma Revealed by Systems Biology Approach
Source: Int J Mol Sci. 2019 Aug 19;20(16):4037. doi: 10.3390/ijms20164037 (PMC6720652; doi:10.3390/ijms20164037)
Supplement: Supplementary file 1 [file ijms-20-04037-s001.zip › ijms-566768-supplementary-XML/Supplementary Material S3-The list of differentially expressed genes in this study.xlsx]

## Sheet: Sheet1
Supplementary Material S3-The list of differentially expressed genes in this study
Row.names	logFC	AveExpr	t	P.Value	FDR	B	FC_grade	Status	Symbol
1048	1.1333	8.2883	11.2893	9.21066e-27	7.66696e-23	49.7574	>1.5-fold	Up	CEACAM5
1179	1.57869	5.50595	11.001	1.30227e-25	5.42004e-22	47.1813	>1.5-fold	Up	CLCA1
10631	1.33412	6.87168	10.916	2.81884e-25	7.82134e-22	46.4304	>1.5-fold	Up	POSTN
1359	1.25676	6.78582	10.8303	6.12415e-25	1.27444e-21	45.6759	>1.5-fold	Up	CPA3
5055	1.13844	7.15795	10.3194	5.73383e-23	9.54569e-20	41.2635	>1.5-fold	Up	SERPINB2
6340	-0.520525	6.57168	-10.0774	4.68444e-22	6.49888e-19	39.2225	>1.2-fold	Down	SCNN1G
1573	-0.292429	8.26714	-9.66381	1.56671e-20	1.86304e-17	35.8134	>1.2-fold	Down	CYP2J2
7356	-0.428082	12.7385	-9.62796	2.11385e-20	2.19946e-17	35.5226	>1.2-fold	Down	SCGB1A1
7033	0.467471	8.95825	9.59846	2.70303e-20	2.5e-17	35.2838	>1.2-fold	Up	TFF3
4057	-0.748769	7.64806	-9.51233	5.52429e-20	4.59842e-17	34.5899	>1.5-fold	Down	LTF
3815	0.428737	6.16399	8.95969	4.86252e-18	3.6796e-15	30.2453	>1.2-fold	Up	KIT
2206	0.497904	4.85061	8.7665	2.2223e-17	1.54154e-14	28.7719	>1.2-fold	Up	MS4A2
1553	-0.437964	6.24014	-8.66151	5.02374e-17	3.21674e-14	27.9813	>1.2-fold	Down	CYP2A13
27306	0.422432	5.8178	8.56797	1.03266e-16	6.13989e-14	27.2831	>1.2-fold	Up	HPGDS
2624	0.333784	5.99426	8.51701	1.52537e-16	8.46478e-14	26.9051	>1.2-fold	Up	GATA2
3736	-0.521696	5.83625	-8.49475	1.80778e-16	9.40499e-14	26.7405	>1.2-fold	Down	KCNA1
727897	-0.892012	7.89864	-8.38085	4.28882e-16	2.10001e-13	25.9037	>1.5-fold	Down	MUC5B
57493	-0.329522	7.18965	-8.33877	5.88847e-16	2.72309e-13	25.5967	>1.2-fold	Down	HEG1
7348	0.527718	7.90352	8.12187	2.95968e-15	1.29665e-12	24.0336	>1.2-fold	Up	UPK1B
5831	0.271396	6.79242	8.07689	4.11998e-15	1.71474e-12	23.7135	>1.2-fold	Up	PYCR1
6571	0.397588	5.56723	8.03594	5.5612e-15	2.20436e-12	23.4232	>1.2-fold	Up	SLC18A2
3170	-0.388229	6.01438	-7.95767	9.83441e-15	3.72098e-12	22.8717	>1.2-fold	Down	FOXA2
4843	0.440162	6.33127	7.94308	1.09319e-14	3.9564e-12	22.7694	>1.2-fold	Up	NOS2
3853	0.612004	5.05821	7.90779	1.41108e-14	4.89408e-12	22.5225	>1.5-fold	Up	KRT6A
2922	-0.55505	5.86736	-7.86617	1.90454e-14	6.09746e-12	22.2325	>1.2-fold	Down	GRP
27253	-0.415372	5.68653	-7.78915	3.30719e-14	1.00848e-11	21.6989	>1.2-fold	Down	PCDH17
5794	0.343733	5.73584	7.78559	3.39231e-14	1.00848e-11	21.6744	>1.2-fold	Up	PTPRH
1809	0.3986	6.35534	7.77561	3.64254e-14	1.04553e-11	21.6056	>1.2-fold	Up	DPYSL3
1948	-0.394206	6.72603	-7.7399	4.69603e-14	1.30299e-11	21.36	>1.2-fold	Down	EFNB2
10643	0.457998	5.87627	7.70823	5.87843e-14	1.57845e-11	21.1429	>1.2-fold	Up	IGF2BP3
2348	-0.411856	8.41336	-7.59468	1.3073e-13	3.40061e-11	20.3706	>1.2-fold	Down	FOLR1
221981	-0.347992	4.67244	-7.58686	1.38084e-13	3.48306e-11	20.3177	>1.2-fold	Down	THSD7A
860	0.37797	6.95347	7.58017	1.44693e-13	3.54243e-11	20.2726	>1.2-fold	Up	RUNX2
306	0.441808	7.16074	7.48504	2.80385e-13	6.61764e-11	19.6336	>1.2-fold	Up	ANXA3
6947	0.562642	6.06816	7.47897	2.92399e-13	6.61764e-11	19.5931	>1.2-fold	Up	TCN1
13	0.381718	5.99677	7.47811	2.94153e-13	6.61764e-11	19.5873	>1.2-fold	Up	AADAC
2869	0.278162	4.88436	7.45198	3.52299e-13	7.7172e-11	19.4131	>1.2-fold	Up	GRK5
9934	0.480001	4.39265	7.42397	4.27228e-13	9.11858e-11	19.2269	>1.2-fold	Up	P2RY14
246	0.301915	9.08968	7.39526	5.2029e-13	1.06966e-10	19.0367	>1.2-fold	Up	ALOX15
10687	-0.397395	4.92499	-7.39343	5.26863e-13	1.06966e-10	19.0246	>1.2-fold	Down	PNMA2
10874	0.327024	5.63132	7.29842	1.00695e-12	1.86263e-10	18.3994	>1.2-fold	Up	NMU
5742	0.301822	5.45785	7.1577	2.59638e-12	4.59835e-10	17.4857	>1.2-fold	Up	PTGS1
2037	-0.446322	6.30307	-7.14643	2.79918e-12	4.85424e-10	17.4131	>1.2-fold	Down	EPB41L2
85236	0.380688	8.0255	7.14291	2.86577e-12	4.8683e-10	17.3905	>1.2-fold	Up	HIST1H2BK
8660	-0.397826	8.16694	-7.00923	6.94154e-12	1.09022e-09	16.5376	>1.2-fold	Down	IRS2
26998	0.329493	4.73251	6.91437	1.28992e-11	1.98838e-09	15.9406	>1.2-fold	Up	FETUB
23089	-0.355648	5.14464	-6.86835	1.73802e-11	2.53812e-09	15.6534	>1.2-fold	Down	PEG10
50937	-0.296386	5.89287	-6.83506	2.15426e-11	3.03934e-09	15.4467	>1.2-fold	Down	CDON
11197	-0.468385	5.49048	-6.82372	2.31728e-11	3.21484e-09	15.3765	>1.2-fold	Down	WIF1
7422	-0.429326	7.85114	-6.77896	3.08739e-11	4.21303e-09	15.1002	>1.2-fold	Down	VEGFA
1000	-0.383452	5.32755	-6.75959	3.49377e-11	4.69067e-09	14.9812	>1.2-fold	Down	CDH2
1572	-0.31343	7.95147	-6.75527	3.59157e-11	4.74543e-09	14.9546	>1.2-fold	Down	CYP2F1
10551	0.321935	9.78554	6.69019	5.42957e-11	7.06183e-09	14.557	>1.2-fold	Up	AGR2
168544	0.302578	7.31875	6.6795	5.8091e-11	7.43922e-09	14.492	>1.2-fold	Up	ZNF467
960	0.60489	7.65135	6.64631	7.16133e-11	9.03196e-09	14.2907	>1.5-fold	Up	CD44
1672	0.351253	6.96008	6.62873	7.9981e-11	9.93675e-09	14.1844	>1.2-fold	Up	DEFB1
2589	0.342357	7.41736	6.61745	8.58434e-11	1.05082e-08	14.1163	>1.2-fold	Up	GALNT1
5577	-0.343713	5.5852	-6.59616	9.80875e-11	1.18331e-08	13.9881	>1.2-fold	Down	PRKAR2B
23516	0.277498	5.99454	6.59149	1.00992e-10	1.20094e-08	13.9601	>1.2-fold	Up	SLC39A14
2934	0.476897	8.44719	6.57558	1.11543e-10	1.30773e-08	13.8645	>1.2-fold	Up	GSN
9982	0.405079	7.22043	6.56632	1.18171e-10	1.34747e-08	13.809	>1.2-fold	Up	FGFBP1
27340	0.378009	6.67378	6.56051	1.22522e-10	1.36993e-08	13.7743	>1.2-fold	Up	UTP20
367	-0.294707	6.16409	-6.55933	1.23432e-10	1.36993e-08	13.7671	>1.2-fold	Down	AR
4915	0.368106	4.68999	6.53208	1.46206e-10	1.60134e-08	13.6044	>1.2-fold	Up	NTRK2
57007	-0.305487	6.88548	-6.52981	1.48277e-10	1.60293e-08	13.5908	>1.2-fold	Down	ACKR3
946	0.308969	4.75381	6.45304	2.38161e-10	2.47806e-08	13.1355	>1.2-fold	Up	SIGLEC6
1298	-0.283096	6.69334	-6.4376	2.61831e-10	2.66906e-08	13.0444	>1.2-fold	Down	COL9A2
10279	0.321871	5.61391	6.43691	2.6293e-10	2.66906e-08	13.0404	>1.2-fold	Up	PRSS16
1178	0.357491	4.48857	6.43149	2.7181e-10	2.72596e-08	13.0085	>1.2-fold	Up	CLC
9737	-0.271653	5.69607	-6.41722	2.96627e-10	2.93943e-08	12.9246	>1.2-fold	Down	GPRASP1
7851	-0.328857	7.64195	-6.41245	3.05403e-10	2.94672e-08	12.8966	>1.2-fold	Down	MALL
6622	0.362227	6.26887	6.40777	3.1425e-10	2.94672e-08	12.8691	>1.2-fold	Up	SNCA
5627	-0.296583	10.0201	-6.40735	3.15063e-10	2.94672e-08	12.8667	>1.2-fold	Down	PROS1
2172	-0.348375	9.70819	-6.39891	3.31722e-10	3.03434e-08	12.8172	>1.2-fold	Down	FABP6
9590	0.280005	4.82643	6.38016	3.71862e-10	3.36454e-08	12.7075	>1.2-fold	Up	AKAP12
80303	-0.26591	5.92621	-6.37029	3.94868e-10	3.50157e-08	12.6498	>1.2-fold	Down	EFHD1
3643	-0.323037	7.26674	-6.37006	3.9542e-10	3.50157e-08	12.6485	>1.2-fold	Down	INSR
5324	-0.271395	6.61865	-6.34856	4.50542e-10	3.9477e-08	12.5232	>1.2-fold	Down	PLAG1
8910	-0.29074	5.88973	-6.28562	6.58758e-10	5.53781e-08	12.1585	>1.2-fold	Down	SGCE
3708	-0.362807	6.27832	-6.28499	6.61268e-10	5.53781e-08	12.1549	>1.2-fold	Down	ITPR1
5273	0.505522	5.30246	6.28232	6.71936e-10	5.53781e-08	12.1395	>1.2-fold	Up	SERPINB10
2525	0.287699	7.02548	6.2357	8.8844e-10	7.25037e-08	11.8715	>1.2-fold	Up	FUT3
8836	0.285504	6.98972	6.1945	1.13549e-09	9.00176e-08	11.6362	>1.2-fold	Up	GGH
7076	0.288309	8.3195	6.1881	1.17947e-09	9.26215e-08	11.5997	>1.2-fold	Up	TIMP1
10769	-0.264131	6.30943	-6.13101	1.65304e-09	1.28597e-07	11.276	>1.2-fold	Down	PLK2
89795	-0.289238	5.07773	-6.08972	2.10658e-09	1.57854e-07	11.0437	>1.2-fold	Down	NAV3
2920	-0.415759	6.9845	-6.02001	3.16264e-09	2.25007e-07	10.6543	>1.2-fold	Down	CXCL2
6716	0.266593	7.99187	5.97632	4.07176e-09	2.82444e-07	10.4123	>1.2-fold	Up	SRD5A2
6698	0.272426	5.44704	5.96896	4.24806e-09	2.92238e-07	10.3718	>1.2-fold	Up	SPRR1A
9120	-0.275002	6.09471	-5.96245	4.41045e-09	3.00923e-07	10.3358	>1.2-fold	Down	SLC16A6
9353	-0.304257	6.79589	-5.91848	5.67603e-09	3.75536e-07	10.0943	>1.2-fold	Down	SLIT2
729	-0.523979	6.91426	-5.91822	5.68448e-09	3.75536e-07	10.0929	>1.2-fold	Down	C6
2034	-0.43198	9.688	-5.81697	1.01015e-08	6.41868e-07	9.54288	>1.2-fold	Down	EPAS1
6699	0.417745	4.79116	5.80968	1.0525e-08	6.63713e-07	9.5036	>1.2-fold	Up	SPRR1B
64116	0.308446	5.97593	5.78187	1.23051e-08	7.64385e-07	9.3542	>1.2-fold	Up	SLC39A8
4586	0.587974	7.98556	5.72154	1.72357e-08	1.03216e-06	9.03214	>1.5-fold	Up	MUC5AC
6541	0.274234	7.41787	5.71528	1.7846e-08	1.06107e-06	8.9989	>1.2-fold	Up	SLC7A1
7031	0.405671	6.83797	5.67507	2.2298e-08	1.27129e-06	8.78614	>1.2-fold	Up	TFF1
5737	-0.290563	6.22758	-5.55575	4.28463e-08	2.27167e-06	8.1627	>1.2-fold	Down	PTGFR
10863	-0.280337	7.24498	-5.50192	5.73089e-08	2.90892e-06	7.88531	>1.2-fold	Down	ADAM28
948	0.405471	5.36181	5.50191	5.73117e-08	2.90892e-06	7.88526	>1.2-fold	Up	CD36
7903	-0.359797	6.59079	-5.47323	6.68537e-08	3.31244e-06	7.73844	>1.2-fold	Down	ST8SIA4
8540	0.297303	6.90215	5.43416	8.23648e-08	3.87347e-06	7.53958	>1.2-fold	Up	AGPS
3176	-0.282113	6.98789	-5.41284	9.22491e-08	4.10632e-06	7.43161	>1.2-fold	Down	HNMT
25849	0.288685	6.63434	5.40245	9.74766e-08	4.28122e-06	7.3791	>1.2-fold	Up	PARM1
5542	0.32869	6.6488	5.36567	1.18385e-07	5.0535e-06	7.19403	>1.2-fold	Up	PRB1
6372	-0.309784	8.31567	-5.35899	1.22624e-07	5.18131e-06	7.16054	>1.2-fold	Down	CXCL6
6480	0.381117	6.70307	5.31706	1.52793e-07	6.2963e-06	6.95116	>1.2-fold	Up	ST6GAL1
1612	-0.360236	5.99158	-5.16929	3.27867e-07	1.22935e-05	6.22516	>1.2-fold	Down	DAPK1
8876	-0.27509	6.48167	-5.16682	3.32017e-07	1.23933e-05	6.21321	>1.2-fold	Down	VNN1
26018	-0.305001	8.58025	-5.16032	3.43219e-07	1.26976e-05	6.18168	>1.2-fold	Down	LRIG1
862	-0.28679	5.24683	-5.03235	6.54491e-07	2.24197e-05	5.56899	>1.2-fold	Down	RUNX1T1
1475	0.292206	9.15424	4.9857	8.25333e-07	2.77333e-05	5.34909	>1.2-fold	Up	CSTA
6641	-0.284141	6.99683	-4.8624	1.51004e-06	4.52143e-05	4.77697	>1.2-fold	Down	SNTB1
8864	-0.377458	7.85225	-4.85225	1.58615e-06	4.7154e-05	4.73044	>1.2-fold	Down	PER2
5545	0.269183	6.26982	4.80031	2.03707e-06	5.92886e-05	4.49382	>1.2-fold	Up	PRB4
4477	-0.417065	11.3951	-4.79591	2.08045e-06	6.01309e-05	4.47389	>1.2-fold	Down	MSMB
92689	0.289687	7.20588	4.7418	2.69286e-06	7.52194e-05	4.23008	>1.2-fold	Up	FAM114A1
285672	0.288512	7.1805	4.74059	2.70834e-06	7.53987e-05	4.22466	>1.2-fold	Up	SREK1IP1
2273	0.300075	6.56027	4.69201	3.40701e-06	9.00316e-05	4.00797	>1.2-fold	Up	FHL1
4953	-0.309703	7.93355	-4.63552	4.43767e-06	0.000111262	3.75863	>1.2-fold	Down	ODC1
7220	-0.266755	6.38547	-4.62293	4.70515e-06	0.000114855	3.70345	>1.2-fold	Down	TRPC1
8190	0.280032	7.6116	4.58417	5.62961e-06	0.000133507	3.53438	>1.2-fold	Up	MIA
2878	-0.294929	7.013	-4.56619	6.11543e-06	0.000141796	3.4564	>1.2-fold	Down	GPX3
5655	-0.269734	7.16808	-4.56003	6.29087e-06	0.000144655	3.42976	>1.2-fold	Down	KLK10
57016	0.265979	5.77022	4.50638	8.03777e-06	0.000176069	3.19908	>1.2-fold	Up	AKR1B10
9073	-0.292178	7.64999	-4.49504	8.46224e-06	0.000182486	3.15066	>1.2-fold	Down	CLDN8
7052	-0.336847	7.33094	-4.4785	9.12043e-06	0.000193177	3.0802	>1.2-fold	Down	TGM2
2289	0.31183	6.71271	4.43554	1.10665e-05	0.000227372	2.89838	>1.2-fold	Up	FKBP5
4583	0.275354	5.7382	4.35994	1.54935e-05	0.000305611	2.58238	>1.2-fold	Up	MUC2
8553	-0.271434	7.15954	-4.32641	1.79594e-05	0.000341534	2.44383	>1.2-fold	Down	BHLHE40
4312	0.363791	4.95081	4.31964	1.85007e-05	0.000349206	2.41598	>1.2-fold	Up	MMP1
6542	-0.270845	7.50462	-4.26811	2.31632e-05	0.000421382	2.20533	>1.2-fold	Down	SLC7A2
4036	-0.268914	5.1762	-4.26353	2.36281e-05	0.000428497	2.18672	>1.2-fold	Down	LRP2
2762	0.294791	6.21762	4.20519	3.03841e-05	0.000524724	1.95132	>1.2-fold	Up	GMDS
9452	-0.304059	7.29066	-4.1873	3.27994e-05	0.000559472	1.87977	>1.2-fold	Down	ITM2A
1847	-0.304701	5.97697	-4.17085	3.5182e-05	0.000592825	1.8142	>1.2-fold	Down	DUSP5
6273	0.271701	9.50499	4.15794	3.7166e-05	0.000616274	1.76293	>1.2-fold	Up	S100A2
1439	0.274529	5.62167	4.07998	5.16062e-05	0.000798458	1.45643	>1.2-fold	Up	CSF2RB
8754	0.274113	6.43233	4.00329	7.09093e-05	0.00101943	1.16024	>1.2-fold	Up	ADAM9
50859	-0.288583	6.17863	-3.99912	7.21345e-05	0.00102465	1.14429	>1.2-fold	Down	SPOCK3
1116	-0.314692	5.37008	-3.92065	9.9295e-05	0.00132034	0.847007	>1.2-fold	Down	CHI3L1
2202	-0.314048	8.09315	-3.78799	0.000168364	0.00206097	0.35712	>1.2-fold	Down	EFEMP1
7171	0.374534	7.64103	3.77361	0.000178114	0.00216441	0.304995	>1.2-fold	Up	TPM4
6016	0.265887	6.62366	3.76203	0.000186354	0.00222875	0.263139	>1.2-fold	Up	RIT1
6884	0.335323	7.05754	3.7411	0.000202165	0.00237686	0.187799	>1.2-fold	Up	TAF13
552	-0.332955	4.69779	-3.52773	0.000453649	0.00444779	-0.557337	>1.2-fold	Down	AVPR1A
2353	-0.320821	7.35587	-3.33424	0.000912103	0.0076488	-1.19689	>1.2-fold	Down	FOS
7536	-0.264866	6.60404	-3.2398	0.00126734	0.00978606	-1.49646	>1.2-fold	Down	SF1
3620	0.299404	6.05132	3.15486	0.00169221	0.0121536	-1.75879	>1.2-fold	Up	IDO1
2335	-0.328835	6.33178	-2.80861	0.00514982	0.0282764	-2.7585	>1.2-fold	Down	FN1
3119	-0.427022	6.55925	-2.63137	0.00873925	0.0413908	-3.22658	>1.2-fold	Down	HLA-DQB1
341	-0.28833	8.39149	-2.56727	0.0105097	0.0473134	-3.38855	>1.2-fold	Down	APOC1
